# Supplementary material for: Alcohol Consumption, Bone Mineral Density, and Risk of Osteoporotic Fractures: A Dose–Response Meta-Analysis
Source: Int J Environ Res Public Health. 2022 Jan 28;19(3):1515. doi: 10.3390/ijerph19031515 (PMC8835521; doi:10.3390/ijerph19031515)
Supplement: Supplementary file 1 [file ijerph-19-01515-s001.zip]

Archive with 1 entries (1 files):
- ijerph-1559728-supplementary.pdf
